# Supplementary material for: Anti-Inflammatory Activity of Cajanin, an Isoflavonoid Derivative Isolated from Canavalia lineata Pods
Source: Int J Mol Sci. 2022 Aug 22;23(16):9492. doi: 10.3390/ijms23169492 (PMC9409483; doi:10.3390/ijms23169492)
Supplement: Supplementary file 1 [file ijms-23-09492-s001.zip]

Archive with 1 entries (1 files):
- ijms-1840195-supplementary.pdf
